# Supplementary material for: Analysis of current and future bioclimatic suitability for C. arabica production in Ethiopia
Source: PLoS One. 2024 Oct 23;19(10):e0310945. doi: 10.1371/journal.pone.0310945 (PMC11498671; doi:10.1371/journal.pone.0310945)
Supplement: S1 File — (CSV) [file pone.0310945.s001.csv]

Species	Longitude	Latitude
C.arabica	38.01	6.14
C.arabica	38.2	6.1
C.arabica	38.02	6.01
C.arabica	38.2	6.15
C.arabica	38.05	6.02
C.arabica	38.01	6
C.arabica	38.02	6.25
C.arabica	38.3	6.02
C.arabica	38.5	6.3
C.arabica	38.6	6.3
C.arabica	38.8	6.5
C.arabica	39.01	6.3
C.arabica	39.4	6.4
C.arabica	39.4	6.65
C.arabica	39.75	6.75
C.arabica	39.7	6.66
C.arabica	39.84	6.84
C.arabica	40.3	7.05
C.arabica	39.6	7.1
C.arabica	39.5	7
C.arabica	39.1	7
C.arabica	39.25	7.1
C.arabica	39.2	7.25
C.arabica	39.1	7.3
C.arabica	41.01	9.3
C.arabica	41.81	9.4
C.arabica	41.6	9.5
C.arabica	41.25	9.5
C.arabica	41	9.3
C.arabica	41.12	9.25
C.arabica	41.5	9.3
C.arabica	41.5	9.41
C.arabica	41.66	9.34
C.arabica	41.88	9.38
C.arabica	42.1	9.3
C.arabica	42.3	9.25
C.arabica	39.4	5.6
C.arabica	39.66	11.02
C.arabica	39.5	11.03
C.arabica	39.55	11.03
C.arabica	38	11.25
C.arabica	36.5	11.03
C.arabica	39.25	11.25
C.arabica	39.9	11.44
C.arabica	38.58	11.81
C.arabica	39.64	11.14
C.arabica	39.63	11.15
C.arabica	39.12	11.15
C.arabica	39.75	11.01
C.arabica	39.04	11.03
C.arabica	38.76	10.75
C.arabica	39.04	12.03
C.arabica	38.76	10.75
C.arabica	39.66	11.66
C.arabica	39.21	11.59
C.arabica	39.16	10.83
C.arabica	37.55	6.3
C.arabica	37.5	6.01
C.arabica	37.2	6
C.arabica	38.4	6.01
C.arabica	37.2	6.25
C.arabica	37.9	6.44
C.arabica	36.58	6.81
C.arabica	37.64	6.14
C.arabica	37.36	6.15
C.arabica	37.75	6.01
C.arabica	37.04	6.03
C.arabica	36.75	5.75
C.arabica	36.5	7.02
C.arabica	36.4	5.66
C.arabica	37.91	6.74
C.arabica	37.19	6.58
C.arabica	37.26	5.92
C.arabica	38.25	7.8
C.arabica	38.4	7.3
C.arabica	36.25	7.25
C.arabica	36.8	7.41
C.arabica	36.44	7.85
C.arabica	36.59	7.13
C.arabica	36.65	7.15
C.arabica	36.49	7.25
C.arabica	36.91	7.01
C.arabica	36.74	7.08
C.arabica	35.81	6.7
C.arabica	36.08	8.07
C.arabica	35.75	6.75
C.arabica	36.66	7.66
C.arabica	36.33	7.61
C.arabica	36.12	6.81
C.arabica	39.9	11.25
C.arabica	38.58	11.44
C.arabica	39.64	11.81
C.arabica	39.63	11.14
C.arabica	39.12	11.15
C.arabica	39.75	11.15
C.arabica	39.04	11.01
C.arabica	38.76	11.03
C.arabica	39.04	10.75
C.arabica	38.76	12.03
C.arabica	39.66	10.75
C.arabica	39.21	11.66
C.arabica	39.16	11.59
C.arabica	37.55	10.83
C.arabica	37.5	6.3
C.arabica	37.2	6.01
C.arabica	38.4	6
C.arabica	37.2	6.01
C.arabica	37.9	6.25
C.arabica	36.58	6.44
C.arabica	37.64	6.81
C.arabica	37.36	6.14
C.arabica	37.75	6.17
C.arabica	37.04	6.01
C.arabica	36.75	6.03
C.arabica	36.5	5.75
C.arabica	36.4	7.02
C.arabica	37.91	5.66
C.arabica	37.19	6.74
C.arabica	37.26	6.58
C.arabica	38.25	5.92
C.arabica	38.4	7.8
C.arabica	36.25	7.3
C.arabica	36.8	7.25
C.arabica	36.44	7.41
C.arabica	36.59	7.85
C.arabica	36.65	7.13
C.arabica	36.49	7.15
C.arabica	36.91	7.25
C.arabica	36.74	7.01
C.arabica	35.81	7.08
C.arabica	36.08	6.7
C.arabica	35.75	8.07
C.arabica	36.66	6.75
C.arabica	36.33	7.66
C.arabica	36.12	7.61
C.arabica	35.41	6.81
C.arabica	36.75	7.52
C.arabica	36.5	9.01
C.arabica	37	9.25
C.arabica	36.8	9.39
C.arabica	39.4	9.9
C.arabica	36.54	9.15
C.arabica	36.61	9.29
C.arabica	36.49	9.3
C.arabica	36.89	9.08
C.arabica	37.4	9.7
C.arabica	36.81	9.01
C.arabica	36.42	9.85
C.arabica	36.81	9.08
C.arabica	36.4	9.64
C.arabica	35.4	9.65
C.arabica	36.4	9.81
C.arabica	35.8	9.42
C.arabica	36.8	9.42
C.arabica	36.01	10.6
C.arabica	36	9.74
C.arabica	37.11	9.78
C.arabica	38.1	9.42
C.arabica	39.4	10.01
C.arabica	36.6	10
C.arabica	36.41	9.15
C.arabica	36.3	9.3
C.arabica	36.6	9.6
C.arabica	36.1	9.82
C.arabica	35	9.91
C.arabica	35.12	9.71
C.arabica	36.5	7.52
C.arabica	37	9.01
C.arabica	36.8	9.25
C.arabica	39.4	9.39
C.arabica	36.54	9.9
C.arabica	36.61	9.15
C.arabica	36.49	9.29
C.arabica	36.89	9.3
C.arabica	37.4	9.08
C.arabica	36.81	9.7
C.arabica	36.42	9.01
C.arabica	36.81	9.85
C.arabica	36.4	9.08
C.arabica	35.4	9.64
C.arabica	36.4	9.65
C.arabica	35.8	9.81
C.arabica	36.8	9.3
C.arabica	36.01	9.42
C.arabica	36	10.6
C.arabica	37.11	9.74
C.arabica	38.1	9.78
C.arabica	39.4	9.42
C.arabica	36.6	10.01
C.arabica	36.41	10
C.arabica	36.3	9.15
C.arabica	36.6	9.3
C.arabica	36.1	9.6
C.arabica	35	9.82
C.arabica	35.12	9.91
C.arabica	35.87	9.71
C.arabica	37.68	8.33
C.arabica	37.9	8.8
C.arabica	37.46	7.78
C.arabica	36.39	8.48
C.arabica	36	8.75
C.arabica	37.52	7.62
C.arabica	35.29	8.75
C.arabica	34.69	7.98
C.arabica	34.66	8.57
C.arabica	34.65	8
C.arabica	34.3	8.51
C.arabica	34.54	9.31
C.arabica	35.79	8.9
C.arabica	34.75	9.38
C.arabica	35.58	6.19
C.arabica	34.69	7.53
C.arabica	35.2	8.99
C.arabica	40.55	8.54
C.arabica	39.81	8.18
C.arabica	41.74	8.6
C.arabica	41.02	6.52
C.arabica	37.68	8.51
C.arabica	37.9	9.31
C.arabica	37.46	8.9
C.arabica	36.39	9.38
C.arabica	34.66	7.53
C.arabica	34.65	8.99
C.arabica	34.54	8.33
C.arabica	35.79	8.8
C.arabica	34.75	7.78
C.arabica	38.49	8.48
C.arabica	37.49	8.75
C.arabica	36.47	7.62
C.arabica	35.58	8.75
C.arabica	34.69	7.98
C.arabica	35.2	8.57
C.arabica	41.44	8.51
C.arabica	40.01	8.33
C.arabica	38.38	9.14
C.arabica	38.86	10.32
C.arabica	37.88	10.57
C.arabica	36.95	10.83
C.arabica	37.16	11.67
C.arabica	37.79	12.09
C.arabica	36.72	12.02
C.arabica	37.84	12.53
C.arabica	38.97	12.9
C.arabica	38.17	12.76
C.arabica	38.67	12.92
C.arabica	38.32	13.39
C.arabica	37.84	9.28
C.arabica	36.47	13.27
C.arabica	38.86	14.25
C.arabica	37.82	14.23
C.arabica	36.92	11
C.arabica	38.02	6.14
C.arabica	38.2	6.1
C.arabica	38.05	6.01
C.arabica	38.01	6.15
C.arabica	38.02	6.02
C.arabica	38.3	6
C.arabica	38.5	6.25
C.arabica	38.6	6.02
C.arabica	38.8	6.3
C.arabica	39.01	6.3
C.arabica	39.4	6.5
C.arabica	39.4	6.3
C.arabica	39.75	6.4
C.arabica	39.7	6.65
C.arabica	39.84	6.75
C.arabica	40.3	6.66
C.arabica	39.6	6.84
C.arabica	39.5	7.05
C.arabica	39.1	7.1
C.arabica	39.25	7
C.arabica	39.2	7
C.arabica	39.1	7.1
C.arabica	41.6	9.3
C.arabica	41.25	9.4
C.arabica	41	9.5
C.arabica	41.12	9.5
C.arabica	41.5	9.3
C.arabica	41.5	9.25
C.arabica	41.66	9.3
C.arabica	41.88	9.41
C.arabica	42.1	9.34
C.arabica	42.3	9.38
C.arabica	42.3	9.3
C.arabica	39.1	9.25
C.arabica	39.2	9.5
C.arabica	39.3	5.6
C.arabica	39.66	10.9
C.arabica	39.5	13.1
C.arabica	39.55	11.02
C.arabica	38	11.03
C.arabica	36.5	11.25
C.arabica	39.25	11.02
C.arabica	39.9	11.03
C.arabica	38.58	11.25
C.arabica	39.64	11.44
C.arabica	39.63	11.81
C.arabica	39.12	11.14
C.arabica	39.75	11.15
C.arabica	39.04	11.15
C.arabica	38.76	11.01
C.arabica	39.04	11.03
C.arabica	38.76	10.75
C.arabica	39.66	12.03
C.arabica	39.21	10.75
C.arabica	39.16	11.66
C.arabica	37.55	11.59
C.arabica	37.5	10.83
C.arabica	37.2	6.3
C.arabica	38.4	6.01
C.arabica	37.2	6
C.arabica	37.9	6.01
C.arabica	36.58	6.25
C.arabica	37.64	6.44
C.arabica	37.36	6.81
C.arabica	37.75	6.14
C.arabica	37.04	6.15
C.arabica	36.75	6.01
C.arabica	36.5	6.03
C.arabica	36.4	5.75
C.arabica	37.91	7.02
C.arabica	37.19	5.66
C.arabica	37.26	6.74
C.arabica	38.25	6.58
C.arabica	38.4	5.92
C.arabica	36.25	7.8
C.arabica	36.8	7.3
C.arabica	36.44	7.25
C.arabica	36.59	7.41
C.arabica	36.65	7.85
C.arabica	36.49	7.13
C.arabica	36.91	7.15
C.arabica	36.74	7.25
C.arabica	35.81	7.01
C.arabica	36.08	7.08
C.arabica	35.75	6.7
C.arabica	36.66	8.07
C.arabica	36.33	6.75
C.arabica	36.12	7.66
C.arabica	39.9	7.61
C.arabica	38.58	6.81
C.arabica	39.64	11.25
C.arabica	39.63	11.44
C.arabica	39.12	11.81
C.arabica	39.75	11.14
C.arabica	39.04	11.15
C.arabica	38.76	11.15
C.arabica	39.04	11.01
C.arabica	38.76	11.03
C.arabica	39.66	10.75
C.arabica	39.21	12.03
C.arabica	39.16	10.75
C.arabica	37.55	11.66
C.arabica	37.5	11.59
C.arabica	37.2	10.83
C.arabica	38.4	6.3
C.arabica	37.2	6.01
C.arabica	37.9	6
C.arabica	36.58	6.01
C.arabica	37.64	6.25
C.arabica	37.36	6.44
C.arabica	37.75	6.81
C.arabica	37.04	6.14
C.arabica	36.75	6.17
C.arabica	36.5	6.01
C.arabica	36.4	6.03
C.arabica	37.91	5.75
C.arabica	37.19	7.02
C.arabica	37.26	5.66
C.arabica	38.25	6.74
C.arabica	38.4	6.58
C.arabica	36.25	5.92
C.arabica	36.8	7.8
C.arabica	36.44	7.3
C.arabica	36.59	7.25
C.arabica	36.65	7.41
C.arabica	36.49	7.85
C.arabica	36.91	7.13
C.arabica	36.74	7.15
C.arabica	35.81	7.25
C.arabica	36.08	7.01
C.arabica	35.75	7.08
C.arabica	36.66	6.7
C.arabica	36.33	8.07
C.arabica	36.12	6.75
C.arabica	35.41	7.66
C.arabica	36.75	7.61
C.arabica	36.5	6.81
C.arabica	37	7.52
C.arabica	36.8	9.01
C.arabica	39.4	9.25
C.arabica	36.54	9.39
C.arabica	36.61	9.9
C.arabica	36.49	9.15
C.arabica	36.89	9.29
C.arabica	37.4	9.3
C.arabica	36.81	9.08
C.arabica	36.42	9.7
C.arabica	36.81	9.01
C.arabica	36.4	9.85
C.arabica	35.4	9.08
C.arabica	36.4	9.64
C.arabica	35.8	9.65
C.arabica	36.8	9.81
C.arabica	36.01	9.42
C.arabica	36	9.42
C.arabica	37.11	10.6
C.arabica	38.1	9.74
C.arabica	39.4	9.78
C.arabica	36.6	9.42
C.arabica	36.41	10.01
C.arabica	36.3	10
C.arabica	36.6	9.15
C.arabica	36.1	9.3
C.arabica	35	9.6
C.arabica	35.12	9.82
C.arabica	36.5	9.91
C.arabica	37	9.71
C.arabica	36.8	7.52
C.arabica	39.4	9.01
C.arabica	36.54	9.25
C.arabica	36.61	9.39
C.arabica	36.49	9.9
C.arabica	36.89	9.15
C.arabica	37.4	9.29
C.arabica	36.81	9.3
C.arabica	36.42	9.08
C.arabica	36.81	9.7
C.arabica	36.4	9.01
C.arabica	35.4	9.85
C.arabica	36.4	9.08
C.arabica	35.8	9.64
C.arabica	36.8	9.65
C.arabica	36.01	9.81
C.arabica	36	9.3
C.arabica	37.11	9.42
C.arabica	38.1	10.6
C.arabica	39.4	9.74
C.arabica	36.6	9.78
C.arabica	36.41	9.42
C.arabica	36.3	10.01
C.arabica	36.6	10
C.arabica	35	9.3
C.arabica	35.12	9.6
C.arabica	35.87	9.82
C.arabica	37.68	9.91
C.arabica	37.9	9.71
C.arabica	37.46	8.33
C.arabica	36.39	8.8
C.arabica	36	7.78
C.arabica	37.52	8.48
C.arabica	35.29	8.75
C.arabica	34.69	7.62
C.arabica	34.66	8.75
C.arabica	34.65	7.98
C.arabica	34.3	8.57
C.arabica	34.54	8
C.arabica	35.79	8.51
C.arabica	34.75	9.31
C.arabica	38.49	8.9
C.arabica	37.49	9.38
C.arabica	35.2	6.19
C.arabica	40.55	7.53
C.arabica	39.81	8.99
C.arabica	41.17	8.6
C.arabica	37.68	8.03
C.arabica	37.9	8.75
C.arabica	37.46	8.51
C.arabica	36.39	9.31
C.arabica	36	8.9
C.arabica	37.52	9.38
C.arabica	34.54	8.99
C.arabica	35.79	9.71
C.arabica	34.75	8.33
C.arabica	38.49	8.8
C.arabica	37.49	7.78
C.arabica	36.47	8.48
C.arabica	35.58	8.75
C.arabica	34.69	7.62
C.arabica	35.2	8.75
C.arabica	41.44	7.98
C.arabica	42.78	8.57
C.arabica	40.01	8.51
C.arabica	38.38	8.69
C.arabica	38.86	8.33
C.arabica	37.88	9.14
C.arabica	36.95	10.32
C.arabica	37.16	10.57
C.arabica	37.79	10.83
C.arabica	36.72	11.67
C.arabica	37.84	12.09
C.arabica	38.97	12.02
C.arabica	38.17	12.53
C.arabica	38.67	12.9
C.arabica	38.32	12.76
C.arabica	37.84	12.92
C.arabica	38.86	9.28
C.arabica	37.82	13.27
C.arabica	36.95	5.71
C.arabica	40.28	7.44
C.arabica	36.92	11.33
C.arabica	38.01	9.8
C.arabica	38.2	11
C.arabica	38.01	10
C.arabica	38.2	9.4
C.arabica	38.02	6.14
C.arabica	38.2	6.1
C.arabica	38.05	6.01
C.arabica	38.01	6.15
C.arabica	38.02	6.02
C.arabica	38.3	6
C.arabica	38.5	6.25
C.arabica	38.6	6.02
C.arabica	38.8	6.3
C.arabica	39.01	6.3
C.arabica	39.4	6.5
C.arabica	39.4	6.3
C.arabica	39.75	6.4
C.arabica	39.7	6.65
C.arabica	39.84	6.75
C.arabica	40.3	6.66
C.arabica	39.6	6.84
C.arabica	39.5	7.05
C.arabica	39.1	7.1
C.arabica	39.25	7
C.arabica	39.2	7
C.arabica	39.6	9.3
C.arabica	38.25	9.4
C.arabica	38.12	9.5
C.arabica	38.5	9.3
C.arabica	37.5	9.25
C.arabica	38.66	9.3
C.arabica	37.88	9.41
C.arabica	39.1	9.34
C.arabica	39.1	9.25
C.arabica	39.2	9.5
C.arabica	39.66	10.9
C.arabica	39.5	13.1
C.arabica	39.55	11.02
C.arabica	38	11.03
C.arabica	36.5	11.25
C.arabica	39.25	11.02
C.arabica	39.9	11.03
C.arabica	38.58	11.25
C.arabica	39.64	11.44
C.arabica	39.63	11.81
C.arabica	39.12	11.14
C.arabica	39.75	11.15
C.arabica	39.04	11.15
C.arabica	38.76	11.01
C.arabica	39.04	11.03
C.arabica	38.76	10.75
C.arabica	39.66	12.03
C.arabica	39.21	10.75
C.arabica	39.16	11.66
C.arabica	37.55	11.59
C.arabica	37.5	10.83
C.arabica	37.2	6.3
C.arabica	38.4	6.01
C.arabica	37.2	6
C.arabica	37.9	6.01
C.arabica	36.58	6.25
C.arabica	37.64	6.44
C.arabica	37.36	6.81
C.arabica	37.75	6.14
C.arabica	37.04	6.15
C.arabica	36.75	6.01
C.arabica	36.5	6.03
C.arabica	36.4	5.75
C.arabica	37.91	7.02
C.arabica	37.19	5.66
C.arabica	37.26	6.74
C.arabica	38.25	6.58
C.arabica	38.4	5.92
C.arabica	36.25	7.8
C.arabica	36.8	7.3
C.arabica	36.44	7.25
C.arabica	36.59	7.41
C.arabica	36.65	7.85
C.arabica	36.49	7.13
C.arabica	36.91	7.15
C.arabica	36.74	7.25
C.arabica	35.81	7.01
C.arabica	36.08	7.08
C.arabica	35.75	6.7
C.arabica	36.66	8.07
C.arabica	36.33	6.75
C.arabica	36.12	7.66
C.arabica	39.9	7.61
C.arabica	38.58	6.81
C.arabica	39.64	11.25
C.arabica	39.63	11.44
C.arabica	39.12	11.81
C.arabica	39.75	11.14
C.arabica	39.04	11.15
C.arabica	38.76	11.15
C.arabica	39.04	11.01
C.arabica	38.76	11.03
C.arabica	39.66	10.75
C.arabica	39.21	12.03
C.arabica	39.16	10.75
C.arabica	37.55	11.66
C.arabica	37.5	11.59
C.arabica	37.2	10.83
C.arabica	38.4	6.3
C.arabica	37.2	6.01
C.arabica	37.9	6
C.arabica	36.58	6.01
C.arabica	37.64	6.25
C.arabica	37.36	6.44
C.arabica	37.75	6.81
C.arabica	37.04	6.14
C.arabica	36.75	6.17
C.arabica	36.5	6.01
C.arabica	36.4	6.03
C.arabica	37.91	5.75
C.arabica	37.19	7.02
C.arabica	37.26	5.66
C.arabica	38.25	6.74
C.arabica	38.4	6.58
C.arabica	36.25	5.92
C.arabica	36.8	7.8
C.arabica	36.44	7.3
C.arabica	36.59	7.25
C.arabica	36.65	7.41
C.arabica	36.49	7.85
C.arabica	36.91	7.13
C.arabica	36.74	7.15
C.arabica	35.81	7.25
C.arabica	36.08	7.01
C.arabica	35.75	7.08
C.arabica	36.66	6.7
C.arabica	36.33	8.07
C.arabica	36.12	6.75
C.arabica	35.41	7.66
C.arabica	36.75	7.61
C.arabica	36.5	6.81
C.arabica	37	7.52
C.arabica	36.8	9.01
C.arabica	39.4	9.25
C.arabica	36.54	9.39
C.arabica	36.61	9.9
C.arabica	36.49	9.15
C.arabica	36.89	9.29
C.arabica	37.4	9.3
C.arabica	36.81	9.08
C.arabica	36.42	9.7
C.arabica	36.81	9.01
C.arabica	36.4	9.85
C.arabica	35.4	9.08
C.arabica	36.4	9.64
C.arabica	35.8	9.65
C.arabica	36.8	9.81
C.arabica	36.01	9.42
C.arabica	36	9.42
C.arabica	37.11	10.6
C.arabica	38.1	9.74
C.arabica	39.4	9.78
C.arabica	36.6	9.42
C.arabica	36.41	10.01
C.arabica	36.3	10
C.arabica	36.6	9.15
C.arabica	36.1	9.3
C.arabica	35	9.6
C.arabica	35.12	9.82
C.arabica	36.5	9.91
C.arabica	37	9.71
C.arabica	36.8	7.52
C.arabica	39.4	9.01
C.arabica	36.54	9.25
C.arabica	36.61	9.39
C.arabica	36.49	9.9
C.arabica	36.89	9.15
C.arabica	37.4	9.29
C.arabica	36.81	9.3
C.arabica	36.42	9.08
C.arabica	36.81	9.7
C.arabica	36.4	9.01
C.arabica	35.4	9.85
C.arabica	36.4	9.08
C.arabica	35.8	9.64
C.arabica	36.8	9.65
C.arabica	36.01	9.81
C.arabica	36	9.3
C.arabica	37.11	9.42
C.arabica	38.1	10.6
C.arabica	39.4	9.74
C.arabica	36.6	9.78
C.arabica	36.41	9.42
C.arabica	36.3	10.01
C.arabica	36.6	10
C.arabica	36.1	9.15
C.arabica	35	9.3
C.arabica	35.12	9.6
C.arabica	35.87	9.82
C.arabica	37.68	9.91
C.arabica	37.9	9.71
C.arabica	37.46	8.33
C.arabica	36.39	8.8
C.arabica	36	7.78
